# Supplementary material for: Vegetation–environment interactions: plant species distribution and community assembly in mixed coniferous forests of Northwestern Himalayas
Source: Sci Rep. 2023 Oct 11;13:17228. doi: 10.1038/s41598-023-42272-1 (PMC10567734; doi:10.1038/s41598-023-42272-1)
Supplement: Supplementary file 2 — Supplementary Tables. [file 41598_2023_42272_MOESM2_ESM.xlsx]

## Sheet: Supplementary data Table S1
Vegetation–environment interactions: plant species distribution and community assembly in mixed coniferous forests of Northwestern Himalayas
Inayat Ur Rahman1,2,3*, Robbie E. Hart2, Aftab Afzal1*, Zafar Iqbal1, Rainer W. Bussmann4,5, Farhana Ijaz1, Muazzam Ali Khan6, Hamid Ali7, Siddiq Ur Rahman8, Abeer Hashem9, Elsayed Fathi Abd_Allah10, Ali Sher 11, Eduardo Soares Calixto12,13
1Department of Botany, Hazara University, Mansehra 21300, Khyber Pakhtunkhwa, Pakistan 2William L. Brown Center, Missouri Botanical Garden, P.O. Box 299, St. Louis, MO 63166-0299, USA 3Department of Botany, Khushal Khan Khattak University, Karak 27200, Khyber Pakhtunkhwa, Pakistan 4Department of Ethnobotany, Institute of Botany, Ilia State University, 1 Botanical Street, Tbilisi 0105, Georgia 5De…
Table S1: Table indicates the species with their voucher number, and calculated Importance Value after the calculations of vegetative characteristics (i.e. density, relative density, cover, relative cover, frequency, relative frequency and important value index) for each species and plant communities were named based upon three dominant species. Rows with different colour revealed a separate plan…
Plant species	Voucher number	Plant Communities
		PCV	VPA	AJP	PAJ
Abi pin	191-IUR-HU	2.85333	14.85	24.1133	28.2367
Ace cae	040-IUR-HU	0	2.815	1.09333	0
Adi cap-ven	024-IUR-HU	0.51	0.185	0	0
Adi ind	328-IUR-HU	0.89	0.3975	0	0
Adi ven	075-IUR-HU	0.903333	1.3175	0	0
Aeg bur	197-IUR-HU	1.42667	0	0	0
Ain apt	041-IUR-HU	0.44	0	0	0.936667
Ana bus	004-IUR-HU	0	0.105	0	0
Ana con	189-IUR-HU	0	0.21	0.423333	0.563333
Ana mar	073-IUR-HU	0	0.34	2.23	0.39
Ana nep	279-IUR-HU	0	0.115	1.82	0.62
And haz	093-IUR-HU	0.123333	0.3025	2.13	2.32
And rot	195-IUR-HU	0.396667	0.1225	1.27333	0.753333
Ane obt	045-IUR-HU	1.3	0.2725	1.42333	0.55
Aqu pub	089-IUR-HU	0.91	0.3825	0	0
Ara cac	023-IUR-HU	0.256667	0.8475	0	0
Arc min	305-IUR-HU	0.143333	0.0925	0	0
Ari fla	276-IUR-HU	0.436667	1.165	0	0
Ari jac	257-IUR-HU	4.51667	6.515	0	1.28
Asp adi-nig	317-IUR-HU	0.246667	1.2375	0	0
Asp fii	183-IUR-HU	0.606667	0	0	0
Ast gra	326-IUR-HU	0.793333	0.185	0	0
Ast psi	179-IUR-HU	0.786667	0	0	0
Ber cil	088-IUR-HU	1.02667	1.625	0	0
Ber str	246-IUR-HU	0	3.5275	5.46	2.55
Bis aff	272-IUR-HU	0	0	3.84333	5.01667
Bro dia	003-IUR-HU	0	0.32	0	0
Bro sec	077-IUR-HU	0.903333	0	0	0
Bro tec	002-IUR-HU	0.176667	0.335	0	0
Bup gra	283-IUR-HU	0.243333	0.665	0	0
Bup lon	076-IUR-HU	0.58	0.5925	0	0
Bup nig	254-IUR-HU	0.12	0.6775	0	0
Cal pal	010-IUR-HU	0.526667	2.5225	2.97	3.29
Cal umb	072-IUR-HU	0.166667	0.515	0	0
Cam mee	087-IUR-HU	0.693333	0	0	0
Cap bur-pas	262-IUR-HU	0	0.345	0	0
Car nep	178-IUR-HU	0.473333	0.4475	0	0
Car sp	046-IUR-HU	0.316667	0.585	0	0
Ced deo	194-IUR-HU	17.9833	3.8775	0	0
Cel arg	269-IUR-HU	0.16	0.5625	0	0
Chr ind	187-IUR-HU	0.61	0	0	0.176667
Cic int	009-IUR-HU	0.203333	0	0	0
Cir alp	193-IUR-HU	1.57667	0	0	1.51667
Cir arv	005-IUR-HU	0	0.81	0	0
Cir fal	071-IUR-HU	0.833333	0	0	0
Cli vul	162-IUR-HU	0.206667	0.1675	0	0
Col leu	012-IUR-HU	0	0	0.426667	0.256667
Com ben	159-IUR-HU	0.19	0	0	0
Con arv	324-IUR-HU	0.173333	0	0	0
Con jap	086-IUR-HU	0.26	0.1575	0	0
Cor car	316-IUR-HU	0	0	0.0866667	0.206667
Cor col	160-IUR-HU	0	0	0.21	0.0866667
Cor cor	271-IUR-HU	0.48	0	0	0.433333
Cor obl	294-IUR-HU	0.306667	0	0	0
Cor vir	006-IUR-HU	0	0	0	0.17
Cot mic	163-IUR-HU	0	2.4575	5.57	2.04667
Cro sp	177-IUR-HU	0.876667	0.5225	0	0
Cya cin	161-IUR-HU	0.113333	0	0	0
Cyn ape	158-IUR-HU	0.173333	0	0	0
Cyn dac	264-IUR-HU	4.12333	1.8025	0	0
Cyn glo	022-IUR-HU	0.446667	0	0	0
Cyn mic	298-IUR-HU	0.126667	0	0	0
Cyp odo	301-IUR-HU	0.136667	0	0	0
Cyp rot	080-IUR-HU	0	0.3825	0	0
Dac glo	176-IUR-HU	1.52333	1.44	0	0
Dap pap	329-IUR-HU	0.166667	0	0	0.0833333
Dic bup	199-IUR-HU	0.14	0	0	0
Dio del	164-IUR-HU	0.283333	0	0.18	0
Dip ine	039-IUR-HU	0	0	0	0.41
Dra nut	007-IUR-HU	0.83	0.525	2.21	1.92
Dry wal	078-IUR-HU	0.956667	0.4175	0	0
Duc ind	047-IUR-HU	0.53	0.6475	0	0
Dys amb	013-IUR-HU	0.243333	0	0	0
Els cil	081-IUR-HU	0	0	0	0.14
Eph gir	070-IUR-HU	0	0	0.333333	2.02333
Epi lat	094-IUR-HU	0.09	0	0	0
Epi ela	083-IUR-HU	0.18	0	0	0
Ery mel	008-IUR-HU	0.66	0	0	0
Eup hel	157-IUR-HU	0	0	0	0
Eup him	094-IUR-HU	0	0	0.14	0
Eup hir	261-IUR-HU	0.153333	0.6475	0	0
Eup pro	174-IUR-HU	0	0.09	0	0
Eup wal	258-IUR-HU	0.306667	0.215	0.223333	0.566667
Foe vul	011-IUR-HU	0	0.16	0	0
Fra nub	096-IUR-HU	3.26	2.6925	0	0
Fum ind	200-IUR-HU	0.253333	0	0	0
Gag lut	021-IUR-HU	0	0.13	0.853333	1.16
Gal asp	038-IUR-HU	0	0.2075	0	0
Gal ela	068-IUR-HU	0.12	0	0.176667	0
Gal par	308-IUR-HU	0.296667	0	0	0.0666667
Gen cla	095-IUR-HU	0	0.4	0.143333	0.46
Ger gos	181-IUR-HU	0.173333	0	0	0
Ger nep	065-IUR-HU	0.54	1.6375	0.693333	0.693333
Ger wal	155-IUR-HU	0.876667	0.8725	0	0
Geu ela	097-IUR-HU	0.573333	1.9025	0.89	1.45333
Hac unc	067-IUR-HU	0	0	1.24333	1.76
Hed nep	048-IUR-HU	0.18	0.62	0	0
Hel ann	172-IUR-HU	0.0866667	0	0	0
Her can	085-IUR-HU	0.153333	0	0	0
Him tet	165-IUR-HU	0.78	0	0	0
Hip dol	154-IUR-HU	0.176667	0	0	0
Hyp perf	314-IUR-HU	1.89	1.105	0	0
Imp bic	180-IUR-HU	0	0.0925	0	0
Imp bra	243-IUR-HU	0.733333	0	0	0
Ind het	084-IUR-HU	0.21	1.25	0	0
Inu cus	182-IUR-HU	0	0.0675	0.233333	0
Inu fal	251-IUR-HU	0	0.2725	0	0.406667
Ipo nil	173-IUR-HU	0.0433333	0.2075	0	0
Jas hum	201-IUR-HU	1.14667	0	0	0
Jas sam	025-IUR-HU	1.46667	0	0	0
Jun com	233-IUR-HU	0	8.3275	14.0833	13.6067
Jun sp.	099-IUR-HU	0	0	0	0.413333
Jun squ	035-IUR-HU	0	9.305	18.9433	24.5967
Jun exc	020-IUR-HU	0	0	1.82	1.82
Lac tat	149-IUR-HU	0.936667	0.375	0	0
Lam alb	175-IUR-HU	0.243333	0	0	0
Lam amp	152-IUR-HU	0.42	0.2125	0	0
Lat aph	146-IUR-HU	0.136667	0.37	0	0
Lec ped	151-IUR-HU	0.566667	0	0	0
Leu vul	312-IUR-HU	0.89	0	0	0
Lig amp	150-IUR-HU	0.0933333	0.145	0	0
Lom spa	014-IUR-HU	0.18	0.3375	0	0
Lon cae	236-IUR-HU	0.26	0	0	0
Lot cor	049-IUR-HU	0	0.0925	0	0
Lyo ova	101-IUR-HU	0.29	0	0	0
Med sat	241-IUR-HU	1.55667	0.025	0	0
Men pip	059-IUR-HU	0	0.1075	0.68	1.48667
Men roy	061-IUR-HU	0	0	0.273333	0.823333
Mic bif	145-IUR-HU	0.723333	0	0.593333	0
Myo sp.	026-IUR-HU	0.173333	0.2475	0	0
Nas offi	015-IUR-HU	0.643333	0	0	0
Nep gra	309-IUR-HU	0	0.2125	0	0
Nep lae	063-IUR-HU	0	0.33	0	0
Oen ros	202-IUR-HU	0.253333	0	0	0
Ori maj	166-IUR-HU	1.02333	0.3125	0	0
Ori vul	184-IUR-HU	0.726667	0.1575	0	0
Oxa cor	019-IUR-HU	0.61	0.3075	0	0
Oxy dig	239-IUR-HU	1.09	1.0325	0	0
Par jac	035-IUR-HU	0.42	0	0	0
Pas dil	058-IUR-HU	0	0	0	0
Ped pun	143-IUR-HU	0	0	0	0
Pen ori	060-IUR-HU	1.01333	2.1775	0	0
Per aph	240-IUR-HU	0.36	0	0	0
Per cap	147-IUR-HU	0.24	0	0	0
Phy lat	124-IUR-HU	0.176667	0	0	0
Pic smi	050-IUR-HU	0	6.865	18.9433	28.6067
Pil umb	168-IUR-HU	0.586667	0	0	0
Pin wal	111-IUR-HU	21.2767	15.515	2.44	1.68667
Pla him	127-IUR-HU	0.223333	1.1625	0.476667	0
Pla lan	125-IUR-HU	0.16	0	0	0
Pla maj	315-IUR-HU	0.883333	1.01	0	0
Pla ori	203-IUR-HU	0.0833333	0	0	0
Ple ste	100-IUR-HU	0	0.185	0	0
Ple sty	185-IUR-HU	0	0.065	0	0
Poa alp	126-IUR-HU	0	1.7975	1.42333	1.74333
Poa ann	167-IUR-HU	0.856667	0.8025	0	0
Poa fal	102-IUR-HU	0.92	1.69	0	0
Poa inf	129-IUR-HU	0	2.6675	3.93	3.12
Pol ple	170-IUR-HU	0.573333	0	0	0
Pot ans	138-IUR-HU	3.61333	0.6025	2.09667	2.31333
Pot arg	139-IUR-HU	1.23667	0.3925	0.913333	3.10667
Pot nep	128-IUR-HU	0.943333	0.43	1.86667	1.06333
Pri ros	319-IUR-HU	0	0	0.61	0.166667
Pri haz	051-IUR-HU	0	0	3.32333	1.20667
Pru arm	342-IUR-HU	0.643333	0	0	0
Pru cor	123-IUR-HU	0.486667	0	0	0
Pru vul	141-IUR-HU	0.563333	0	1.62	1.76
Pte aqu	121-IUR-HU	1.09667	1.495	0	0
Pte urt	238-IUR-HU	0.0866667	0	0	0
Pte vit	016-IUR-HU	0.383333	0.9675	0	0
Pun gra	140-IUR-HU	0.97	1.5875	0	0
Pyr pas	109-IUR-HU	0	0	0	0
Que inc	171-IUR-HU	0	4.4975	1.57333	3.52
Ran lae	105-IUR-HU	2.49333	0.645	1.71	1.71
Ran mur	130-IUR-HU	1.14	0.7225	0	0
Rhe aus	344-IUR-HU	0	3.1775	4.05	3.17333
Rho arb	108-IUR-HU	0	2.6325	0	0
Rho hyp	204-IUR-HU	0	3.255	0	0
Ros bru	142-IUR-HU	1.42333	0	0	0
Ros web	339-IUR-HU	1.06667	0	0	0
Rub fru	107-IUR-HU	0.87	0	0	0
Rub san	353-IUR-HU	0.703333	0	0	0
Rum nep	027-IUR-HU	0.06	0.045	0	0
Ryd lim	001-IUR-HU	0.213333	0	0	0
Sac spo	137-IUR-HU	0	0.33	0.626667	2.47333
Sal nub	231-IUR-HU	1.32667	0.4625	0	0
Sau sp	103-IUR-HU	0.393333	0	0	0
Sau ven	349-IUR-HU	1.16667	1.1175	0	0
Sen ana	106-IUR-HU	1.27333	0.3	0	0
Sen chr	117-IUR-HU	1.66333	0.3825	0	0
Ses lib	131-IUR-HU	0	0	0	0.246667
Sib pro	029-IUR-HU	0	1.5675	3.94667	1.75333
Sil con	110-IUR-HU	0.84	0.4275	0	0
Sil vul	017-IUR-HU	0.826667	0.46	0	0
Sis iri	205-IUR-HU	0	0	0	0
Smi glau	348-IUR-HU	0.193333	0.1025	0	0
Sol amp	111-IUR-HU	0.143333	0	0	0
Sor tom	351-IUR-HU	0.16	0.4875	0	0
Spi aff	219-IUR-HU	0.326667	0.3925	0	0
Spi sin	055-IUR-HU	0.04	0.3625	0	0
Spo dia	226-IUR-HU	0.54	1.72	0	0
Ste med	223-IUR-HU	0.543333	0.19	0	0
Ste mon	307-IUR-HU	0.12	0.19	0	0
Swe cil	220-IUR-HU	0	0	0	0.65
Swe cor	354-IUR-HU	0.583333	0.4975	0	0
Swe pan	018-IUR-HU	0	0.065	0	0
Tag min	114-IUR-HU	0.88	0.615	0	0
Tar cam	132-IUR-HU	0.186667	0.185	0.343333	0.633333
Thy lin	206-IUR-HU	0	0	5.20333	5.46667
Tri rep	211-IUR-HU	0.116667	0.0525	0	0
Uro pan	053-IUR-HU	2.26333	2.0425	0	0
Ver tha	116-IUR-HU	0.733333	0.08	0	0
Ver ana	115-IUR-HU	0.726667	0	0	0
Vib gra	112-IUR-HU	16.87	16.1075	0	0
Vib cot	133-IUR-HU	0	3.28	0	0
Vio odo	217-IUR-HU	1.19333	0	0	0
Vio ser	028-IUR-HU	0.476667	0	0	0
Wul amh	113-IUR-HU	0	0.16	0.18	0

## Sheet: Supplementary data Table S2
Vegetation–environment interactions: plant species distribution and community assembly in mixed coniferous forests of Northwestern Himalayas
Inayat Ur Rahman1,2,3*, Robbie E. Hart2, Aftab Afzal1*, Zafar Iqbal1, Rainer W. Bussmann4,5, Farhana Ijaz1, Muazzam Ali Khan6, Hamid Ali7, Siddiq Ur Rahman8, Abeer Hashem9, Elsayed Fathi Abd_Allah10, Ali Sher 11, Eduardo Soares Calixto12,13
1Department of Botany, Hazara University, Mansehra 21300, Khyber Pakhtunkhwa, Pakistan 2William L. Brown Center, Missouri Botanical Garden, P.O. Box 299, St. Louis, MO 63166-0299, USA 3Department of Botany, Khushal Khan Khattak University, Karak 27200, Khyber Pakhtunkhwa, Pakistan 4Department of Ethnobotany, Institute of Botany, Ilia State University, 1 Botanical Street, Tbilisi 0105, Georgia 5De…
Table S2: Data of environmental variables (physiographic and climatic gradients) in relation to their respective recognized plant communities.
Communities	Sampling sites	Altitude	Latitude	Longitude	Slope Angle	Temp	Humidity	Heat index	Wind speed	Dew point	Wet bulb	Baro Press	Alt dens	Slope aspect			pH	EC	OM	CaCO3	K	P	Sand	Silt	Clay	Soil texture
PCV	3	2568-2737	34.76556 - 34.77056	73.63194 - 73.64222	37.6667	19.0333	51.7	21.1733	1.66667	16.5367	18.8733	749.567	11935.5	Northern-east			5.33333	1.87	0.743333	5.49	210.82	12.2333	41.5667	36.3	22.1333	Silty loam
VPA	4	2952-3191	34.74472 - 34.78111	73.62083 - 73.65278	49.5	15.55	57.69	17.69	2.375	15.9225	18.155	714	13802.6	North and south			5.7	2.3175	1.74	6.70475	219.533	11.7425	40.55	28.5	30.95	Loamy clay
AJP	3	2989-3260	34.70944 - 34.78528	73.65083 - 73.68639	55.6667	14.1	55.97	15.1267	3.16667	14.3367	15.3867	709.233	13963.5	Northern			5.56667	1.71667	1.67	6.76233	207.597	10.5	35.4133	28.18	36.4067	Clay loam
PAJ	3	2874-3240	34.73111 - 34.79694	73.64000 - 73.66750	46.6667	16.8333	53.1867	18.5267	2.5	15.2233	16.26	711.6	13963.5	Northern-east			5.83333	1.08333	1.44333	4.97267	203.287	11.0767	34.84	36.28	28.88	Loamy silt

## Sheet: Supplementary data Table S3
Vegetation–environment interactions: plant species distribution and community assembly in mixed coniferous forests of Northwestern Himalayas
Inayat Ur Rahman1,2,3*, Robbie E. Hart2, Aftab Afzal1*, Zafar Iqbal1, Rainer W. Bussmann4,5, Farhana Ijaz1, Muazzam Ali Khan6, Hamid Ali7, Siddiq Ur Rahman8, Abeer Hashem9, Elsayed Fathi Abd_Allah10, Ali Sher 11, Eduardo Soares Calixto12,13
1Department of Botany, Hazara University, Mansehra 21300, Khyber Pakhtunkhwa, Pakistan 2William L. Brown Center, Missouri Botanical Garden, P.O. Box 299, St. Louis, MO 63166-0299, USA 3Department of Botany, Khushal Khan Khattak University, Karak 27200, Khyber Pakhtunkhwa, Pakistan 4Department of Ethnobotany, Institute of Botany, Ilia State University, 1 Botanical Street, Tbilisi 0105, Georgia 5De…
Table S3: Recorded four plant communities resided with their associated species and diversity indices values.
Shannon			Species Richness			Pielou's Evenness			Simpson
PCV	3.62		PCV	156		PCV	0.832		PCV	0.947
VPA	3.68		VPA	128		VPA	0.862		VPA	0.961
AJP	2.96		AJP	52		AJP	0.862		AJP	0.961
PAJ	2.89		PAJ	58		PAJ	0.781		PAJ	0.904

## Sheet: Supplementary data Table S4
Vegetation–environment interactions: plant species distribution and community assembly in mixed coniferous forests of Northwestern Himalayas
Inayat Ur Rahman1,2,3*, Robbie E. Hart2, Aftab Afzal1*, Zafar Iqbal1, Rainer W. Bussmann4,5, Farhana Ijaz1, Muazzam Ali Khan6, Hamid Ali7, Siddiq Ur Rahman8, Abeer Hashem9, Elsayed Fathi Abd_Allah10, Ali Sher 11, Eduardo Soares Calixto12,13
1Department of Botany, Hazara University, Mansehra 21300, Khyber Pakhtunkhwa, Pakistan 2William L. Brown Center, Missouri Botanical Garden, P.O. Box 299, St. Louis, MO 63166-0299, USA 3Department of Botany, Khushal Khan Khattak University, Karak 27200, Khyber Pakhtunkhwa, Pakistan 4Department of Ethnobotany, Institute of Botany, Ilia State University, 1 Botanical Street, Tbilisi 0105, Georgia 5De…
Table S4: Results of Species Richness, Pielou’s Evenness, Shannon and Simpson (Alpha and Beta diversity) indexes for each sampling site recorded at different altitudinal ranges.
Sampling sites	Species Richness	Pielou's Evenness	Shannon index	Simpson index
S84	86	0.839	3.737	0.955
S86	61	0.81	3.33	0.931
S87	87	0.848	3.789	0.956
S81	66	0.866	3.629	0.959
S83	66	0.866	3.627	0.959
S88	75	0.853	3.682	0.958
S116	81	0.863	3.794	0.966
S103	42	0.838	3.132	0.934
S121	34	0.826	2.913	0.917
S128	32	0.822	2.849	0.91
S92	47	0.789	3.039	0.916
S120	42	0.779	2.913	0.904
S126	34	0.775	2.732	0.893
